# Supplementary material for: Characterisation and comparison of bacterial communities on reverse osmosis membranes of a full-scale desalination plant by bacterial 16S rRNA gene metabarcoding
Source: NPJ Biofilms Microbiomes. 2017 Jun 19;3:13. doi: 10.1038/s41522-017-0021-6 (PMC5476683; doi:10.1038/s41522-017-0021-6)
Supplement: Supplementary file 12 — Supplementary Table 1b [file 41522_2017_21_MOESM12_ESM.xlsx]

## Sheet: Sheet1
Treatment	Matrix	Control	Membrane	Moderately fouled	Clean	Severely fouled	Unused	Feed	Mid-feed	Middle	Non-feed
Extraction Replication	Control	0	0.003
	Membrane	0.003	0
Condition	Moderately fouled			0	1	1	0.17
	Clean			1	0	1	1
	Severely fouled			1	1	0	0.007
	Unused			0.17	1	0.007	0
Membrane Location	Feed							0	1	1	1
	Midfeed							1	0	1	1
	Mid							1	1	0	1
	Non-feed							1	1	1	0
The numbers represent the significance (p-values) of similarities between pairs of groups at 95% C.I.
